# Supplementary material for: Broad-Scale Patterns of Late Jurassic Dinosaur Paleoecology
Source: PLoS One. 2010 Sep 3;5(9):e12553. doi: 10.1371/journal.pone.0012553 (PMC2933236; doi:10.1371/journal.pone.0012553)
Supplement: Table S1 — List of Late Jurassic dinosaur taxa and their assigned ecological categories used in this analysis, organized by assemblage. Diet: C = carnivore, HH = high browser, HI = intermediate browser, HL = low browser, HG = ground foraging. Locomotion: TQ = quadruped, TB = biped, TF = facultative biped, TA = arboreal biped. Body Mass: VS = very small, S = small, M = medium, L = large, VL = very large. See text and Table 1 for explanation. “PBDB Collection #” refers to the collection number of the specimen in the Paleobiology Database. Formations given in the table do not necessarily reflect all units in which the taxon is found. Data come from [51] and [52]. (0.05 MB XLS) [file pone.0012553.s001.xls]

## Sheet: Sheet1
Assemblage	PBDB Collection#	Region	Country	Formation	Taxon Name	Trophic Mode	Locomotor Mode	Body Size
S1	83734	South America	Chile	Toqui	Large theropod	C	TB	L
S1	83734	South America	Chile	Toqui	Small theropod	C	TB	S
S1	51938	South America	Argentina	Cañadón Cálcereo	Tehuelchesaurus	HI	TQ	VL
S1	51287	South America	Argentina	Cañadón Cálcereo	Brachytrachelopan	HL	TQ	L
S1	67425	South America	Argentina	Cañadón Cálcereo	Camarasauridae indet.	HH	TQ	VL
S1	67425	South America	Argentina	Cañadón Cálcereo	Brachiosauridae indet.	HH	TQ	VL
A1	47159	Africa	Tanzania	Tendaguru	Allosauridae indet. (includes "Allosaurus"? tendagurensis)	C	TB	L
A1	47151	Africa	Tanzania	Tendaguru	Tetanurae indet. (=Coelurosaurier A)	C	TB	S
A1	47151	Africa	Tanzania	Tendaguru	Abelisauroid indet. (=Coelurosaurier B, C)	C	TB	S
A1	47151	Africa	Tanzania	Tendaguru	Ceratosaurus	C	TB	M
A1	47153	Africa	Tanzania	Tendaguru	Elaphrosaurus	C	TB	M
A1	47151	Africa	Tanzania	Tendaguru	Giraffatitan (=Brachiosaurus)	HH	TQ	VL
A1	47151	Africa	Tanzania	Tendaguru	Dicraeosaurus	HI	TQ	L
A1	48349	Africa	Tanzania	Tendaguru	Australodocus	HI	TQ	VL
A1	47181	Africa	Tanzania	Tendaguru	Tornieria	HI	TQ	VL
A1	47146	Africa	Tanzania	Tendaguru	Dryosaurus	HL	TB	M
A1	47151	Africa	Tanzania	Tendaguru	Kentrosaurus	HL	TQ	M
C1	47056	China	Xinjiang	Shishugou	Ankylosauria indet.	HL	TQ	L
C1	93194	China	Xinjiang	Shishugou	Eugongbusaurus	HG	TB	VS
C1	58489	China	Xinjiang	Shishugou	Guanlong	C	TB	M
C1	in PBDB but no number	China	Xinjiang	Shishugou	Haplocheirus	C	TB	S
C1	45172	China	Xinjiang	Kalazha	Hudiesaurus	HI	TQ	VL
C1	91319	China	Xinjiang	Shishugou	Jiangjunosaurus	HL	TQ	L
C1	90081	China	Xinjiang	Shishugou	Limusaurus	HG	TB	S
C1	36569	China	Xinjiang	Shishugou	Mamenchisaurus	HI	TQ	VL
C1	45192	China	Xinjiang	Shishugou	Sinraptor	C	TB	L
C1	72107	China	Xinjiang	Shishugou	Yinlong	HG	TB	S
C2	60067	China	Sichuan	Shangshaximiao	Chungkingosaurus	HL	TQ	M
C2	89050	China	Sichuan	Shangshaximiao	Daanosaurus	HH	TQ	VL
C2	67236	China	Sichuan	Shangshaximiao	Gigantspinosaurus	HL	TQ	M
C2	60066	China	Sichuan	Shangshaximiao	Hypsilophodontidae	HG	TB	VS
C2	92950	China	Sichuan	Shangshaximiao	Leshansaurus	C	TB	M
C2	53662	China	Sichuan	Shangshaximiao	Mamenchisaurus	HI	TQ	VL
C2	57771	China	Sichuan	Shangshaximiao	Omeisaurus	HI	TQ	VL
C2	28234	China	Sichuan	Shangshaximiao	Shunosaurus	HI	TQ	VL
C2	89156	China	Sichuan	Shangshaximiao	Sinraptor	C	TB	L
C2	51914	China	Sichuan	Shangshaximiao	Tuojiangosaurus	HL	TQ	L
C2	49790	China	Sichuan	Shangshaximiao	Yangchuanosaurus	C	TB	L
E1	74916	Europe	France	Sables de Glos	Camarasauridae	HH	TQ	VL
E1	26790	Europe	United Kingdom	Kimmeridge Clay	Camptosaurus	HL	TF	M
E1	53966	Europe	France	Unnamed	Cetiosaurus	HI	TQ	VL
E1	47420	Europe	France	Argiles d'Octeville	Dacentrurus	HL	TQ	L
E1	35968	Europe	France	Marnes de Bléville	Dryosaurus	HL	TB	M
E1	75743	Europe	United Kingdom	Kimmeridge Clay	Heterodontosauridae indet. (=Echinodon)	HG	TB	VS
E1	65033	Europe	France	Unnamed	Iguanodon	HL	TF	M
E1	47363	Europe	United Kingdom	Calcareous Grit	Ankylosauria indet. (=Priodontognathus)	HL	TQ	M
E1	91991	Europe	United Kingdom	Corallian Oolite	Megalosaurus	C	TB	L
E1	52556	Europe	United Kingdom	Oxford Clay	Metriacanthosaurus	C	TB	L
E1	26795	Europe	United Kingdom	Kimmeridge Clay	Ornithopsis	HH	TQ	VL
E1	48688	Europe	United Kingdom	Kimmeridge Clay	Stokesosaurus	C	TB	S
E2	38680	Europe	Portugal	Camadas de Guimarota	Allosaurus	C	TB	L
E2	24563	Europe	Portugal	Camadas de Guimarota	Archaeopterygiformes indet.	C	TA	T
E2	24563	Europe	Portugal	Camadas de Guimarota	Aviatyrannis	C	TB	VS
E2	38680	Europe	Portugal	Camadas de Guimarota	Camarasaurus	HH	TQ	VL
E2	38680	Europe	Portugal	Camadas de Guimarota	Camptosauridae	HL	TF	M
E2	49264	Europe	Portugal	Camadas de Guimarota	Ceratosaurus	C	TB	M
E2	24563	Europe	Portugal	Camadas de Guimarota	Compsognathus	C	TB	VS
E2	75968	Europe	Portugal	Camadas de Guimarota	Dacentrurus	HL	TQ	L
E2	49304	Europe	Portugal	Camadas de Guimarota	Dinheirosaurus	HI	TQ	VL
E2	38680	Europe	Portugal	Camadas de Guimarota	Diplodocoidea indet.	HI	TQ	VL
E2	49262	Europe	Portugal	Unidade Bombarral	Draconyx	HL	TF	M
E2	47364	Europe	Portugal	Freixial	Dracopelta	HL	TQ	M
E2	38680	Europe	Portugal	Camadas de Guimarota	Dryosauridae indet.	HL	TB	M
E2	53890	Europe	Spain	Villar del Arzobispo	Galveosaurus	HI	TQ	L
E2	N/A	Europe	Portugal	Camadas de Guimarota	?Hypsilophodon	HG	TB	VS
E2	39423	Europe	Spain	Unnamed	Losillasaurus	HI	TQ	VL
E2	49261	Europe	Portugal	Unidade Sobral	Lourinhanosaurus	C	TB	L
E2	49229	Europe	Portugal	Unidade Sobral	Lourinhasaurus	HI	TQ	VL
E2	49256	Europe	Portugal	Unidade Sobral	Lusotitan	HH	TQ	VL
E2	87089	Europe	Portugal	Unidade Sobral	Miragaia	HI	TQ	L
E2	49229	Europe	Portugal	Unidade Sobral	Ornithopsis	HH	TQ	VL
E2	73610	Europe	Portugal	Camadas de Guimarota	Stegosaurus	HL	TQ	L
E2	68904	Europe	Portugal	Unidade Bombarral	Torvosaurus	C	TB	L
E2	24563	Europe	Portugal	Camadas de Guimarota	Troodontidae indet.	C	TB	S
E2	24563	Europe	Portugal	Camadas de Guimarota	Velociraptorinae indet.	C	TB	S
M1	58509	United States	Wyoming	Morrison	Allosaurus	C	TB	L
M1	58510	United States	Wyoming	Morrison	Apatosaurus	HI	TQ	VL
M1	22678	United States	Wyoming	Morrison	Barosaurus	HI	TQ	VL
M1	58507	United States	Wyoming	Morrison	Brachiosauridae	HH	TQ	VL
M1	22650	United States	Wyoming	Morrison	Camarasaurus	HH	TQ	VL
M1	22678	United States	Wyoming	Morrison	Camptosaurus	HL	TF	M
M1	58509	United States	Wyoming	Morrison	Diplodocus	HI	TQ	VL
M1	46465	United States	Wyoming	Morrison	Dryosaurus	HL	TB	M
M1	58510	United States	Wyoming	Morrison	Ceratosauria indet. (= ?Elaphrosaurus)	C	TB	M
M1	58510	United States	Wyoming	Morrison	Haplocanthosaurus	HI	TQ	VL
M1	22678	United States	Wyoming	Morrison	Stegosaurus	HL	TQ	L
M1	38866	United States	Montana	Morrison	Suuwassea	HI	TQ	L
M1	62561	United States	Wyoming	Morrison	Torvosaurus	C	TB	L
M1	49631	United States	South Dakota	Morrison	Tyrannosauroidea (=Stokesosaurus)	C	TB	S
M2	57903	United States	Wyoming	Morrison	Allosaurus	C	TB	L
M2	57903	United States	Wyoming	Morrison	Apatosaurus	HI	TQ	VL
M2	39342	United States	Wyoming	Morrison	Barosaurus	HI	TQ	VL
M2	22648	United States	Wyoming	Morrison	Brachiosaurus	HH	TQ	VL
M2	57903	United States	Wyoming	Morrison	Camarasaurus	HH	TQ	VL
M2	22648	United States	Wyoming	Morrison	Camptosaurus	HL	TF	M
M2	49577	United States	Wyoming	Morrison	Ceratosaurus	C	TB	M
M2	22648	United States	Wyoming	Morrison	Cetiosauridae indet.	HI	TQ	VL
M2	39253	United States	Wyoming	Morrison	Coelurus	C	TB	S
M2	57903	United States	Wyoming	Morrison	Diplodocus	HI	TQ	VL
M2	56654	United States	Wyoming	Morrison	Drinker	HG	TB	VS
M2	49577	United States	Wyoming	Morrison	Dryosaurus	HL	TB	M
M2	49577	United States	Wyoming	Morrison	Gargoyleosaurus	HL	TQ	M
M2	48837	United States	Wyoming	Morrison	Haplocanthosaurus	HI	TQ	VL
M2	22648	United States	Wyoming	Morrison	Ornitholestes	C	TB	S
M2	12816	United States	Wyoming	Morrison	Othnielosaurus	HG	TB	VS
M2	38884	United States	Wyoming	Morrison	Stegosaurus	HL	TQ	L
M2	12816	United States	Wyoming	Morrison	Stokesosaurus	C	TB	S
M2	74664	United States	Wyoming	Morrison	Supersaurus	HI	TQ	VL
M2	49577	United States	Wyoming	Morrison	Tanycolagreus	C	TB	S
M2	49628	United States	Wyoming	Morrison	Torvosaurus	C	TB	L
M2	74665	United States	Wyoming	Morrison	Troodontidae	C	TB	S
M3	47196	United States	Utah	Morrison	Allosaurus	C	TB	L
M3	58514	United States	Utah	Morrison	Apatosaurus	HI	TQ	VL
M3	71476	United States	Colorado	Morrison	Brachiosaurus	HH	TQ	VL
M3	47196	United States	Utah	Morrison	Camarasaurus	HH	TQ	VL
M3	47196	United States	Utah	Morrison	Camptosaurus	HL	TF	M
M3	64053	United States	Utah	Morrison	Ceratosaurus	C	TB	M
M3	46439	United States	Utah	Morrison	Coelurus	C	TB	S
M3	46437	United States	Utah	Morrison	Diplodocus	HI	TQ	VL
M3	92360	United States	Colorado	Morrison	Fruitadens	HG	TB	T
M3	46439	United States	Utah	Morrison	Marshosaurus	C	TB	M
M3	47196	United States	Utah	Morrison	Othnielosaurus	HG	TB	VS
M3	49626	United States	Utah	Morrison	Stegosaurus	HL	TQ	L
M3	46439	United States	Utah	Morrison	Stokesosaurus	C	TB	S
M3	46439	United States	Utah	Morrison	Tanycolagreus	C	TB	S
M4	49614	United States	Utah	Morrison	Allosaurus	C	TB	L
M4	45975	United States	Colorado	Morrison	Ankylosauria indet.	HL	TQ	L
M4	11611	United States	Colorado	Morrison	Apatosaurus	HI	TQ	VL
M4	11611	United States	Colorado	Morrison	Barosaurus	HI	TQ	VL
M4	56683	United States	Colorado	Morrison	Brachiosaurus	HH	TQ	VL
M4	11611	United States	Colorado	Morrison	Camarasaurus	HH	TQ	VL
M4	21852	United States	Utah	Morrison	Camptosaurus	HL	TF	M
M4	11611	United States	Colorado	Morrison	Ceratosaurus	C	TB	M
M4	45975	United States	Colorado	Morrison	Coelurus	C	TB	S
M4	68097	United States	Colorado	Morrison	Diplodocus	HI	TQ	VL
M4	21852	United States	Utah	Morrison	Dryosaurus	HL	TB	M
M4	45975	United States	Colorado	Morrison	Maniraptora	C	TB	T
M4	N/A	United States	Colorado	Morrison	cf. Echinodon	HG	TB	VS
M4	55350	United States	Utah	Morrison	Marshosaurus	C	TB	M
M4	11611	United States	Colorado	Morrison	Mymoorapelta	HL	TQ	M
M4	45975	United States	Colorado	Morrison	Ornitholestes	C	TB	S
M4	21852	United States	Utah	Morrison	Stegosaurus	HL	TQ	L
M4	45975	United States	Colorado	Morrison	Stokesosaurus	C	TB	S
M4	45975	United States	Colorado	Morrison	Supersaurus	HI	TQ	VL
M4	21852	United States	Utah	Morrison	Torvosaurus	C	TB	L
M5	70027	United States	Colorado	Morrison	Allosaurus	C	TB	L
M5	48161	United States	Colorado	Morrison	Ankylosauria indet.	HL	TQ	L
M5	13341	United States	Colorado	Morrison	Apatosaurus	HI	TQ	VL
M5	28366	United States	Colorado	Morrison	Brachiosaurus	HH	TQ	VL
M5	48129	United States	Colorado	Morrison	Camarasaurus	HH	TQ	VL
M5	28366	United States	Colorado	Morrison	Camptosaurus	HL	TF	M
M5	28366	United States	Colorado	Morrison	Ceratosaurus	C	TB	M
M5	28366	United States	Colorado	Morrison	Coelurus	C	TB	S
M5	39376	United States	Colorado	Morrison	Diplodocus	HI	TQ	VL
M5	48161	United States	Colorado	Morrison	Dryosaurus	HL	TB	M
M5	48161	United States	Colorado	Morrison	Ceratosauria indet (= Elaphrosaurus sp.)	C	TB	M
M5	48155	United States	Colorado	Morrison	Haplocanthosaurus	HI	TQ	VL
M5	28366	United States	Colorado	Morrison	Stegosaurus	HL	TQ	L
M5	48171	United States	Colorado	Morrison	Torvosaurus	C	TB	L
M6	49596	United States	Oklahoma	Morrison	Allosaurus	C	TB	L
M6	38867	United States	New Mexico	Morrison	Apatosaurus	HI	TQ	VL
M6	49338	United States	Oklahoma	Morrison	Barosaurus	HI	TQ	VL
M6	49338	United States	Oklahoma	Morrison	Brachiosaurus	HH	TQ	VL
M6	70030	United States	Colorado	Morrison	Camarasaurus	HH	TQ	VL
M6	49597	United States	Oklahoma	Morrison	Camptosaurus	HL	TF	M
M6	49338	United States	Oklahoma	Morrison	Ceratosaurus	C	TB	M
M6	49338	United States	Oklahoma	Morrison	Diplodocus	HI	TQ	VL
M6	49338	United States	Oklahoma	Morrison	Saurophaganax	C	TB	L
M6	49338	United States	Oklahoma	Morrison	Stegosaurus	HL	TQ	L
